# Supplementary material for: Phylogenomic Analyses Clarify True Species within the Butterfly Genus Speyeria despite Evidence of a Recent Adaptive Radiation
Source: Insects. 2019 Jul 17;10(7):209. doi: 10.3390/insects10070209 (PMC6681192; doi:10.3390/insects10070209)
Supplement: Supplementary file 1 [file insects-10-00209-s001.zip]

Archive with 4 entries (3 files):
- insects533876-suppl/
- insects533876-suppl/Figure S1-S4.docx
- insects533876-suppl/Table S1.docx
- insects533876-suppl/Table S2.docx
